# Supplementary material for: Iron and copper on Botrytis cinerea: new inputs in the cellular characterization of their inhibitory effect
Source: PeerJ. 2023 Sep 20;11:e15994. doi: 10.7717/peerj.15994 (PMC10517660; doi:10.7717/peerj.15994)
Supplement: Supplemental Information 1 [file peerj-11-15994-s001.zip]

Archive with 13 entries (13 files):
- Raw data/Adhesion of metals Statistics analysis.rtf
- Raw data/Adhesion of Metals.xlsx
- Raw data/Assay with Congo Red y CalcoFluorWhite.xlsx
- Raw data/CR Cu Statistics analysis.rtf
- Raw data/Germination assay.xlsx
- Raw data/Germination Statistics analysis.rtf
- Raw data/Growth mycelia in wild strain.xlsx
- Raw data/Growth mycelial with Cu y Fe+2 in B0510.xlsx
- Raw data/Infection on strawberry.xlsx
- Raw data/Infection on tomato leaves.xlsx
- Raw data/Membrane integrity.xlsx
- Raw data/survival rate fungicides and metals.xlsx
- Raw data/Wild strain analysis  Statistics analysis.rtf
