# Supplementary material for: Iron and copper on Botrytis cinerea: new inputs in the cellular characterization of their inhibitory effect
Source: PeerJ. 2023 Sep 20;11:e15994. doi: 10.7717/peerj.15994 (PMC10517660; doi:10.7717/peerj.15994)
Supplement: Supplemental Information 1 [file peerj-11-15994-s001.zip › Raw data/Adhesion of Metals.xlsx]

## Sheet: Plate 1 - Sheet1
Software Version	3.10.06
Experiment File Path:	C:\Users\Claudia\Desktop\placa adhesion.xpt
Protocol File Path:
Plate Number	Plate 1
Date	2021-02-08
Time	12:20:32
Reader Type:	Epoch 2
Reader Serial Number:	2009096
Reading Type	Reader
Procedure Details
Plate Type	96 WELL PLATE (Use plate lid)
Eject plate on completion
Read	Absorbance Endpoint
	Full Plate
	Wavelengths: 495
	Read Speed: Normal, Delay: 100 msec, Measurements/Data Point: 8
Results
Actual Temperature:	21.4
		1	2	3	4	5	6	7	8	9	10	11	12
Control	A	3.211	2.999	3.655	2.991	3.411	3.534	3.529	3.111	3.471	3.985	0.16	0.069	495
	B	3.755	1.545	3.749	3.949	2.981	3.672	2.651	3.615	3.513	2.5	0.153	0.157	495
Cu	C	0.168	0.155	0.136	0.141	0.182	0.127	0.132	0.146	0.141	0.134	0.129	0.142	495
	D	0.154	0.14	0.135	0.164	0.117	0.148	0.164	0.138	0.122	0.131	0.132	0.156	495
Fe	E	0.362	0.262	0.216	0.12	0.2	0.347	0.299	0.133	0.153	0.142	0.127	0.165	495
	F	0.274	0.152	0.338	0.121	0.135	0.356	0.25	0.202	0.125	0.149	0.158	0.177	495
CuFe	G	0.222	0.171	0.315	0.193	0.274	0.24	0.236	0.136	0.362	0.173	0.144	0.169	495
	H	0.231	0.144	0.144	0.279	0.186	0.258	0.31	0.165	0.295	0.127	0.19	0.183	495
Final data (without blank value)																						B05.10	Cu	Fe	CuFe
														C	104.001	100						104.001	0.928411	2.70071	3.66312
		1	2	3	4	5	6	7	8	9	10	X	SD		95.999	5.65828			SD			95.999	0.905254	3.97891	2.67155
Control	A	3.051	2.839	3.495	2.922	3.342	3.465	3.46	3.042	3.402	3.916	3.2934	)				B05.10	100	5.65828
	B	3.602	1.392	3.596	3.796	2.828	3.519	2.498	3.462	3.36	2.347	3.04	0.76313		3.1667	0.179181
Cu	C	0.039	0.026	0.007	0.012	0.053	-0.002	0.003	0.017	0.012	0.005	0.0294	0.0173577	Cu	0.928411		Cu	0.916832	0.0163749
	D	0.022	0.008	0.003	0.032	-0.015	0.016	0.032	0.006	-0.01	-0.001	0.0286667	0.012741	Cu	0.905254
Fe	E	0.235	0.135	0.089	-0.007	0.073	0.22	0.172	0.006	0.026	0.015	0.0855235	0.117921	Fe	2.70071		Fe	3.33981	0.903818
	F	0.116	-0.006	0.18	-0.037	-0.023	0.198	0.092	0.044	-0.033	-0.009	0.126	0.0551679	Fe	3.97891
CuFe	G	0.078	0.027	0.171	0.049	0.13	0.096	0.092	-0.008	0.218	0.029	0.116	0.0595131	CuFe	3.66312		CuFe	3.16734	0.701145
	H	0.041	-0.046	-0.046	0.089	-0.004	0.068	0.12	-0.025	0.105	-0.063	0.0846	0.0725624	CuFe	2.67155
