# Supplementary material for: Iron and copper on Botrytis cinerea: new inputs in the cellular characterization of their inhibitory effect
Source: PeerJ. 2023 Sep 20;11:e15994. doi: 10.7717/peerj.15994 (PMC10517660; doi:10.7717/peerj.15994)
Supplement: Supplemental Information 1 [file peerj-11-15994-s001.zip › Raw data/Assay with Congo Red y CalcoFluorWhite.xlsx]

## Sheet: CR
	Congo red (CR)
			Day 1									Day 2									Day 3									Day 4									Day 5									Day 6
			R1	R2	R3	R4	R5	R6	R7	R8	R9	R1	R2	R3	R4	R5	R6	R7	R8	R9	R1	R2	R3	R4	R5	R6	R7	R8	R9	R1	R2	R3	R4	R5	R6	R7	R8	R9	R1	R2	R3	R4	R5	R6	R7	R8	R9	R1	R2
	B05.10	B05.10-CR	7.62	9.06	8.89	8.11	8.41	8.19	8.1	7.88	8.56	15.7	16.55	15.71	13.88	13	13.13	9.51	9.96	9.02	29.9	34.07	31.57	27.4	25.65	28.56	18.1	19.2	17.6	53.6	54.3	59.9	46.31	43.03	45.38	31.7	34.5	28.5	72	68.2	67	64.4	63.71	65.82	62.7	66.5	61.9	81.73	81.77
		B05.10-Malt	8.79	8.54	9.02	9.11	8.62	8.68	8.51	8.24	7.66	29.97	28.89	30.35	23.39	22.56	23.3	23.05	25.93	23.73	49.98	51.87	51.29	50.19	48.35	47.57	44.3	46.4	45.8	75.4	78	76.1	74.7	73.72	74.44	63.9	65.2	62.8	81.19	82.3	82.9	81.12	82.26	82.75	81.5	81.1	85.5	82.97	83.46
	Cu	CR	7.75	7.82	6.87	7.75	7.69	7.77	8.07	7.4	8.31	13.6	15.03	12.42	10.54	9.49	9.33	9.82	9.12	9.8	28	31	26.55	23.54	23.24	23.28	14.9	15.7	14	53.5	55.8	49.9	42.27	41.61	42.52	25.1	24.7	26.8	66.8	69.3	64.4	61.35	61.74	63.5	45.4	44.2	43.2	82.94	82.46
		Malt	8.27	7.93	8.07	8.53	8.29	8.85	7.11	6.26	6.93	29.54	29.6	31.4	22.66	18.72	23.44	19.69	23.94	21.79	50	50.88	51.15	45.81	44.32	46.86	41.5	43.1	41.9	74.1	76.4	75.7	68.46	67.93	71.66	65.2	63.4	59	82.3	81.7	82.2	82.59	82.71	82.63	79.7	81.9	80.1	82.18	81.94
	Fe	CR	7.88	6.4	8.47	8.93	8.88	8.9	7.04	6.52	7.07	15.93	13.01	15.13	13.46	13.18	13.3	8.56	8.6	8.26	31.07	26.68	29.69	27.96	26.73	27.35	17	17.7	17.9	54.2	51.5	53.8	47.98	45.98	46.98	27.7	28.2	27.4	69	66.7	68.5	67.74	66.94	67.34	50.8	51.7	50	82.77	81.93
		Malt	8.16	7.89	7.25	8.2	8.34	8.33	6.82	7.01	6.81	30.42	28.85	29.11	22.56	22.42	22.71	22.74	22.91	22.42	51.35	48.82	47.15	48.34	48.09	48.22	43	45.8	44.8	76.5	74.4	73.1	71.23	71.39	71.31	61.3	63.1	64.2	81.5	81.8	81.4	82.34	82.72	81.96	79.7	81.5	82.3	81.86	81.65
	CuFe	CR	8.24	6.71	7.65	8.12	7.81	7.96	6.95	7.15	7.86	15.28	13.31	15.05	14.86	13.14	14	9.04	8.18	9.08	31.48	27.9	27.27	29.18	27.45	28.32	14	18	18.5	54.8	51.6	51.6	48.05	47.77	47.91	25.5	28.6	17.1	69.1	65.4	64.5	67.91	68.02	67.79	44.5	50.1	48.9	83.02	81.93
		Malt	7.29	7.65	8.03	7.96	8.5	8.23	6.89	7.14	7.01	28.31	29.24	29.9	23.46	22.52	22.99	24.15	22.92	22.8	47.96	49.49	49.74	48.3	48.28	48.29	44.8	42.3	41.7	72.6	76.6	75.7	73.37	72.98	73.12	65.9	63.1	60.6	82.6	82.6	83.3	82.52	82.28	82.75	81.9	81.1	81.1	81.5	82.34
				Days
				1	2	3	4	5	6
		B05.10	B05.10-CR	8.31333	12.94	25.7833	44.1356	65.8033	78.2433																												CR	Cu
			B05.10-Malta	8.57444	25.6856	48.4167	71.5844	82.2911	82.9178													Days															72	66.8
		Cu	CR	7.71444	11.0167	22.2456	40.2444	57.7656	76.7144														1	2	3	4	5	6									68.2	69.3
			Malta	7.80444	24.5311	46.1689	69.0944	81.7589	82.05												B05.10	B05.10-CR	0.465134	2.85608	3.0147	6.51065	3.10802	5.50069									67	64.4
		Fe	CR	7.78778	12.1589	24.6756	42.6378	62.08	78.1178													B05.10-Malta	0.432785	3.20042	2.60654	1.5155	1.3923	0.644744									64.4	61.35
			Malta	7.64556	24.9044	47.2856	69.6144	81.6911	82.3844												Cu	CR	0.404726	2.14074	3.17316	6.28387	3.06198	1.2357									63.71	61.74
		CuFe	CR	7.60556	12.4378	24.6778	41.4367	60.6911	78.5644													Malta	0.850781	4.57881	3.79388	3.62845	1.10995	0.91717									65.82	63.5
			Malta	7.63333	25.1433	46.7622	70.4411	82.2389	82.5167												Fe	CR	1.04977	2.92895	1.77174	3.56816	0.898747	0.641979									62.7
																						Malta	0.663572	3.44592	2.45651	2.13543	0.870121	0.64168									66.5
																					CuFe	CR	0.540905	2.85945	1.56784	2.85674	1.76783	5.97604									61.9
																						Malta	0.578122	3.06614	3.04411	1.66126	0.744789	0.51718
[truncated: 7 more columns]

## Sheet: CFW
	Calcofluor white (CFW)
			Dia 1									Dia 2									Dia 3									Dia 4									Dia 5									Dia 6
			R1	R2	R3	R4	R5	R6	R7	R8	R9	R1	R2	R3	R4	R5	R6				R1	R2	R3	R4	R5	R6				R1	R2	R3	R4	R5	R6				R1	R2	R3	R4	R5	R6	R7	R8	R9	R1	R2
	B05.10	B05.10-CFW	8.83	8.33	8.55	8.38	8.11	8.27	6.8	6.72	6.96	26.57	26.92	25.59	12.51	12.49	13.73	10.36	12.9	10.91	52.03	51.79	51.9	30.09	30.03	28.59	23.8	26.7	23.7	71.64	70.8	70.37	52.74	51.82	50.08	40	45.3	39.9	83.93	83.08	83.67	73.74	71.84	70.79	56.2	66.5	61.9	83.09	82.41
		B05.10-Malt	13.15	12.18	12.1	8.61	8.89	8.94	8.51	8.24	7.66	30.79	29.45	29.83	21.85	22.94	23.42	23.05	25.93	23.73	56.31	56.07	54.9	49.99	49.68	48.69	44.3	46.4	45.8	74.74	73.41	73.91	75.04	74.88	72.29	63.9	65.2	62.8	83.28	82.79	82.46	82.61	83.23	82.44	81.5	81.1	85.5	83.54	82.45
	Cu	CFW	8.63	9.01	8.51	8.09	8.06	8.16	6.91	7.05	6.9	27.03	22.44	26.52	10.25	9.61	10.63	10.29	9.92	11.29	51.12	44.98	50.55	26.71	24.39	23.31	21.2	21.1	22.3	70.58	64.45	69.69	48.54	43.94	44.5	39.1	37.6	41	83.41	81.07	83.43	70.92	66.89	66.38	62.4	60.1	63.7	82.18	82.82
		Malt	10.23	9.64	9.53	8.33	8.22	8.43	7.11	6.26	6.93	30.5	30.15	30.42	18.76	22.17	18.64	19.69	23.94	21.79	55.87	55.72	55.49	44.74	47.25	47.15	41.5	43.1	41.9	75.72	75.58	75.2	65.82	71.29	68.4	65.2	63.4	59	83.63	83.63	83.83	81.91	83.33	82.15	79.7	81.9	80.1	83.43	83.16
	Fe	CFW	8.95	8.25	8.38	7.94	8.47	8.83	7.74	7.28	6.41	20.37	17.77	19.11	11.98	11.84	11.91	12.53	12.95	10.64	43.61	34.88	40.14	28.03	28.26	28.71	29	26.2	25.7	61.64	58.84	58.64	49.47	50.26	50.49	49.2	43.2	44.2	80.07	75.02	79.88	71.07	72.85	72.22	70.3	75.4	76.8	83	83.15
		Malt	7.86	8.56	8.52	8.41	8.08	8.16	6.82	7.01	6.81	27.5	26.96	27.94	24.87	25.03	24.57	22.74	22.91	22.42	53.57	51.97	53.43	48.44	49.5	47.23	43	45.8	44.8	72.73	71.98	72.38	72.21	71.1	70.2	61.3	63.1	64.2	83.73	82.85	83.63	83.15	83.81	83.25	79.7	81.5	82.3	83.43	83.16
	CuFe	CFW	9.13	8.45	8.86	7.11	7.81	7.95	6.86	7.73	6.68	26.21	26.02	22.34	11.76	12.15	13.89	12.39	13.48	12.93	52.23	51.24	44.27	28.86	24.57	29.63	24.4	27.4	25.8	71.75	71.4	63.54	48.6	45.09	50.97	41.1	45.5	42.3	83.41	82.81	81.26	69.56	67.85	70.65	69.4	66.9	72	83.26	83.62
		Malt	9.17	9.66	9.93	7.69	8.92	8.12	6.89	7.14	7.01	28.15	30.51	29.39	23.39	23.46	25.29	24.15	22.92	22.8	55.16	55.16	55.79	51.3	48.43	51.46	44.8	42.3	41.7	74.16	74.65	74.63	75.46	73.12	76.45	65.9	63.1	60.6	83.98	83.17	83.77	83.18	83.52	83.33	81.9	81.1	81.1	82.29	82.47
					Days
					1	2	3	4	5	6
			B05.10	B05.10-CFW	7.88333	16.8867	35.4033	54.7389	72.4056	81.4133
				B05.10-Malta	9.80889	25.6656	50.2378	70.6856	82.7678	82.82
			Cu	CFW	7.92444	15.3311	31.74	51.0444	70.9222	81.9278
				Malt	8.29778	24.0067	48.08	68.8456	82.2422	82.8689
			Fe	CFW	8.02778	14.3444	31.6144	51.7711	74.8456	82.66
				Malt	7.80333	24.9933	48.6378	68.8	82.6578	83.0667
			CuFe	CFW	7.84222	16.7967	34.2667	53.3611	73.76	82.27
				Malt	8.28111	25.5622	49.5667	70.8967	82.7833	82.5133
			Para barras de error
					Days
					1	2	3	4	5	6
			B05.10	B05.10-CFW	0.819085	1.26853	2.90995	5.78254	6.34109	2.30537
				B05.10-Malt	0.584494	3.45709	4.54245	5.14422	1.25286	0.406048
			Cu	CFW	0.261024	0.584138	2.143	4.00894	3.81988	1.41982
				Malt	0.376431	5.05332	6.05145	6.00205	1.53477	0.400545
			Fe	CFW	0.372335	3.66574	6.43147	3.22975	3.58104	0.893224
				Malt	0.393107	2.09373	3.80339	4.57099	1.33554	0.376231
			CuFe	CFW	0.342394	6.17644	2.20645	3.72147	6.73315	1.47999
				Malt	0.38527	2.99263	5.55193	5.99017	1.11811	0.25318
[truncated: 7 more columns]
