# Supplementary material for: Iron and copper on Botrytis cinerea: new inputs in the cellular characterization of their inhibitory effect
Source: PeerJ. 2023 Sep 20;11:e15994. doi: 10.7717/peerj.15994 (PMC10517660; doi:10.7717/peerj.15994)
Supplement: Supplemental Information 1 [file peerj-11-15994-s001.zip › Raw data/Germination assay.xlsx]

## Sheet: Hoja1
B0510													Average	h
	0h			4h				6h						0	4	6
35	0	0		26	3	11.5385		63	24	38.0952			B05.10	0	10.9526	44.0249
70	0	0		23	2	8.69565		12	5	41.6667			Cu	0	5.51389	6.35546
29	0	0		33	6	18.1818		15	6	40			Fe	0	5.43737	5.61241
35	0	0		11	1	9.09091		17	6	35.2941			CuFe	0	4.36939	6.30148
30	0	0		36	5	13.8889		30	12	40
				57	10	17.5439		8	4	50
		0		35	2	5.71429		12	6	50			Standards deviation
		0		26	3	11.5385		7	4	57.1429
				15	1	6.66667								0	4	6
				15	1	6.66667		Average		44.0249			B05.10	0	4.44413	7.49126
				Average		10.9526		Standards deviation		7.49126			Cu	0	1.06102	1.67711
				Standards deviation		4.44413							Fe	0	0.980856	1.64836
Cu													CuFe	0	1.36625	1.6049
		0h			4h				6h
	23	0	0		16	1	6.25	16	1	6.25
	19	0	0		17	0	0	35	2	5.71429
	10	0	0		17	0	0	23	2	8.69565
	11	0	0		17	0	0	21	1	4.7619
	15	0	0		4	0	0	20	0	0
	33	0	0		4	0	0	23	0	0
					32	2	6.25
			0		18	1	5.55556		Average	6.35546
			0		25	1	4		Standards deviation	1.67711
					Average		5.51389
					Standards deviation		1.06102
Fe
	6h			4h			0h
	27	2	7.40741	16	1	6.25	22	0	0
	19	1	5.26316	35	2	5.71429	18	0	0
	8	0	0	23	1	4.34783	13	0	0
	12	0	0	32	1	3.125	16	0	0
	48	2	4.16667	20	0	0	16	0	0
	42	1	2.38095	23	0	0
	10	0	0						0
	5	0	0		Average	5.43737			0
	17	0	0		Standards deviation	0.980856
	14	0	0
	11	0	0
		Average	5.61241
		Standards deviation	1.64836
CuFe		0h				4h				6h
						58	0	0		22	1	4.54545
		27	0	0		12	0	0		14	0	0
		26	0	0		25	1	4		13	0	0
		23	0	0		12	0	0		30	2	6.66667
		11	0	0		34	2	5.88235		11	0	0
		16	0	0		31	1	3.22581		13	1	7.69231
		13	0	0						19	0	0
		8	0	0			Average	4.36939
		13	0	0			Standards deviation	1.36625			Average	6.30148
				0							Standards deviation	1.6049
				0

## Sheet: Hoja2
	DATA Average (% conidial germination)			hours
				0	4	6
			B05.10	0	10.9526	44.0249
			Cu	0	5.51389	6.35546
			Fe	0	5.43737	5.61241
			CuFe	0	4.36939	6.30148
	Standards deviation average
				hours
				0	4	6
			B05.10	0	4.44413	7.49126
			Cu	0	1.06102	1.67711
			Fe	0	0.980856	1.64836
			CuFe	0	1.36625	1.6049
											Cu	Fe	CuFe
											6.35546	5.61241	6.30148
											1.67711	1.64836	1.6049
										Fe	88.3085	Cu	11.6915
										Fe	89.065	Cufe	10.935
													11.3133
