# Supplementary material for: Iron and copper on Botrytis cinerea: new inputs in the cellular characterization of their inhibitory effect
Source: PeerJ. 2023 Sep 20;11:e15994. doi: 10.7717/peerj.15994 (PMC10517660; doi:10.7717/peerj.15994)
Supplement: Supplemental Information 1 [file peerj-11-15994-s001.zip › Raw data/Growth mycelia in wild strain.xlsx]

## Sheet: wild strains
Day 1						Day 2						Day 3						Day 4						Day 5						Day 6
	Bc.po03
		r1	r2	r3	average	sd	r1	r2	r3	average	sd		r1	r2	r3	average	sd		r1	r2	r3	average	sd	r1	r2	r3	average	sd		r1	r2	r3	average	sd
	Control	12.46	13.21	12.94	12.87	0.379868	31.06	30.35	30.75	30.72	0.355949		52.29	52.5	51.82	52.2033	0.348186		76.78	75.8	75.14	75.9067	0.825187	83.12	82.57	81.83	82.5067	0.647328		84.07	83.23	83.58	83.6267	0.42194
	Cu	6.43	6.16	6.05	6.21333	0.195533	6.82	6.79	6.6	6.73667	0.119304		7.57	7.44	7.51	7.50667	0.0650641		9.44	9.81	8.89	9.38	0.462925	11.38	10.88	10.78	11.0133	0.321455		12.46	11.98	12.03	12.1567	0.263881
	CuFe	5.56	5.83	5.8	5.73	0.147986	5.66	5.56	5.62	5.61333	0.0503322		5.04	4.8	5.17	5.00333	0.187705		5.92	5.21	5.22	5.45	0.407063	5.31	5.48	5.7	5.49667	0.195533		5.66	5.88	5.81	5.78333	0.112398
	Fe	5.93	6.09	5.8	5.94	0.145258	5.37	5.67	5.85	5.63	0.242487		5.7	6.15	5.44	5.76333	0.359212		6.03	5.77	5.95	5.91667	0.133167	5.78	6.55	6.31	6.21333	0.393997		5.95	6.96	7.03	6.64667	0.604345
	Bc.ad03
					average	sd				average	sd					average	sd					average	sd				average	sd					average	sd
	Control	12.12	12.54	12.66	12.44	0.283549	30.69	28.94	30.55	30.06	0.972471		52.71	51.93	54.73	53.1233	1.44504		75.43	73.99	75.59	75.0033	0.881211	81.54	82.92	81.83	82.0967	0.727622		82.89	83.65	82.99	83.1767	0.412957
	Cu	6.03	6.13	5.76	5.97333	0.191398	6.99	6.56	7.01	6.85333	0.254231		8.96	9.05	10.27	9.42667	0.731733		14.58	14.69	15.2	14.8233	0.330807	15.1	17.33	17.05	16.4933	1.21476		16.52	18.46	18.89	17.9567	1.26263
	CuFe	5.63	6.17	5.77	5.85667	0.280238	5.84	5.54	6.03	5.80333	0.247049		5.67	5.31	6.06	5.68	0.3751		6.04	5.55	5.13	5.57333	0.455448	6	5.49	5.24	5.57667	0.387341		6.96	6.54	6.36	6.62	0.307896
	Fe	5.99	5.43	5.48	5.63333	0.309892	5.96	5.91	6.06	5.97667	0.0763763		5.65	5.73	5.7	5.69333	0.0404145		5.39	5.43	5.78	5.53333	0.214554	5.75	5.48	5.9	5.71	0.212838		6.03	5.96	6.23	6.07333	0.140119
	Bc.vi09																																average	sd
					average	sd				average	sd					average	sd					average	sd				average	sd		82.75	80.65	82.48	81.96	1.1425
	Control	9.17	9.32	9.39	9.29333	0.112398	22.42	21.16	19.56	21.0467	1.43336		40.8	38.9	38.17	39.29	1.35768		60.84	59.91	59.02	59.9233	0.910073	81.88	79.78	81.27	80.9767	1.08029		8.45	9.77	9.86	9.36	0.789367
	Cu	5.46	5.47	5.49	5.47333	0.0152753	5.2	5.15	5.04	5.13	0.0818535		5.35	5.82	5.2	5.45667	0.323471		5.98	5.89	6.32	6.06333	0.226789	7.65	8.98	8.84	8.49	0.730821		6.41	6.35	6.56	6.44	0.108167
	CuFe	5.64	5.28	5.63	5.51667	0.20502	5.27	5.11	5.65	5.34333	0.277369		5.02	5.15	5.2	5.12333	0.0929157		5.37	5.02	6.23	5.54	0.622656	5.3	5.45	5.43	5.39333	0.0814453		6.12	6.46	7.04	6.54	0.465188
	Fe	5.87	5.54	5.6	5.67	0.175784	5.47	5.02	5.66	5.38333	0.328684		5.01	5.08	6.04	5.37667	0.575529		5.53	5.17	5.71	5.47	0.274955	5.23	5.27	6.19	5.56333	0.543078
							Average data for days
						Days
						1	2	3	4	5	6	7
				Bc.po03	Control	12.87	30.72	52.2033	75.9067	82.5067	83.6267
					Cu	6.21333	6.73667	7.50667	9.38	11.0133	12.1567	14.5368	85.4632
					CuFe	5.73	5.61333	5.00333	5.45	5.49667	5.78333	6.91566	93.0843
					Fe	5.94	5.63	5.76333	5.91667	6.21333	6.64667	7.94802	92.052
				Bc.ad03	Control	12.44	30.06	53.1233	75.0033	82.0967	83.1767
					Cu	5.97333	6.85333	9.42667	14.8233	16.4933	17.9567	21.5886	78.4114
					CuFe	5.85667	5.80333	5.68	5.57333	5.57667	6.62	7.95896	92.041
					Fe	5.63333	5.97667	5.69333	5.53333	5.71	6.07333	7.30173	92.6983
				Bc.vi09	Control	9.29333	21.0467	39.29	59.9233	80.9767	81.96
					Cu	5.47333	5.13	5.45667	6.06333	8.49	9.36	11.4202	88.5798
					CuFe	5.51667	5.34333	5.12333	5.54	5.39333	6.44	7.85749	92.1425
					Fe	5.67	5.38333	5.37667	5.47	5.56333	6.54	7.9795	92.0205
							SD for days
						Days
						1	2	3	4	5	6
				Bc.po03	Control	0.379868	0.355949	0.348186	0.825187	0.647328	0.42194
					Cu	0.195533	0.119304	0.0650641	0.462925	0.321455	0.263881
					CuFe	0.147986	0.0503322	0.187705	0.407063	0.195533	0.112398										8
					Fe	0.145258	0.242487	0.359212	0.133167	0.393997	0.604345
							sd	sd	sd	sd
				Bc.ad03	Control	0.283549	0.972471	1.44504	0.881211	0.727622	0.412957
					Cu	0.191398	0.254231	0.731733	0.330807	1.21476	1.26263
					CuFe	0.280238	0.247049	0.3751	0.455448	0.387341	0.307896
					Fe	0.309892	0.0763763	0.0404145	0.214554	0.212838	0.140119
							sd	sd	sd	sd
				Bc.vi09	Control	0.112398	1.43336	1.35768	0.910073	1.08029	1.1425
					Cu	0.0152753	0.0818535	0.323471	0.226789	0.730821	0.789367
					CuFe	0.20502	0.277369	0.0929157	0.622656	0.0814453	0.108167
					Fe	0.175784	0.328684	0.575529	0.274955	0.543078	0.465188

## Sheet: B0510
		Day 1						Day 2					Day 3					Day 4				Day 5						Day 6
			1	2	3	average	sd	1	2	3	average	sd	1	2	3	average	sd	1	2	3	average	sd	1	2	3	average	sd	1	2	3	average	sd
		B05.10	6.83	7.19	7.22	7.08	0.217025	13.01	13.27	13.32	13.2	0.166433	30.93	30.94	31.29	31.0533	0.20502	53.12	53.07	53.03	53.0733	0.0450925	71.75	71.2	69.93	70.96	0.933435	78.31	78.2	77.79	78.1	0.274044
		Fe	5.82	6.01	5.96	5.93	0.0984886	8.14	8.36	8.13	8.21	0.13	14.21	14.11	14.61	14.31	0.264575	20.03	20.89	20.01	20.31	0.502394	24.74	23.36	23.73	23.9433	0.714306	27.52	28.61	27.88	28.0033	0.555368
		Cu	6.11	6.23	6.13	6.15667	0.064291	9.98	9.18	9.81	9.65667	0.421466	16.97	16.09	17.08	16.7133	0.542617	23.48	23.39	23.83	23.5667	0.232451	28.06	27.68	28.37	28.0367	0.345591	31.21	32.04	32.59	31.9467	0.694718
		CuFe	4.91	5.1	4.93	4.98	0.104403	4.81	4.82	4.95	4.86	0.0781025	4.87	4.86	4.67	4.8	0.112694	4.8	4.87	4.78	4.81667	0.0472582	5.54	5.3	5.15	5.33	0.196723	5	5	4.46	4.82	0.311769
		Average data for days		Days
				1	2	3	4	5	6
			B05.10	7.08	13.2	31.0533	53.0733	70.96	78.1
			Fe	5.93	8.21	14.31	20.31	23.9433	28.0033
			Cu	6.15667	9.65667	16.7133	23.5667	28.0367	31.9467
			CuFe	4.98	4.86	4.8	4.81667	5.33	4.82
		SD for days		Days
				1	2	3	4	5	6
			B05.10	0.217025	0.166433	0.20502	0.0450925	0.0450925	0.933435
			Fe	0.0984886	0.13	0.264575	0.502394	0.502394	0.714306
			Cu	0.064291	0.421466	0.542617	0.232451	0.232451	0.345591
			CuFe	0.104403	0.0781025	0.112694	0.0472582	0.0472582	0.196723
