# Supplementary material for: Iron and copper on Botrytis cinerea: new inputs in the cellular characterization of their inhibitory effect
Source: PeerJ. 2023 Sep 20;11:e15994. doi: 10.7717/peerj.15994 (PMC10517660; doi:10.7717/peerj.15994)
Supplement: Supplemental Information 1 [file peerj-11-15994-s001.zip › Raw data/Growth mycelial with Cu y Fe+2 in B0510.xlsx]

## Sheet: Hoja1
Cu+2 in MM	Day 1							Day 2							Day3							Day4							Day 5							Day 6							Day 7						MINIMO
mM	R1	R2	R3	R4	R5	Promedio	SD	R1	R2	R3	R4	R5	Promedio	SD	R1	R2	R3	R4	R5	Promedio	SD	R1	R2	R3	R4	R5	Promedio	SD	R1	R2	R3	R4	R5	Promedio	SD	R1	R2	R3	R4	R5	Promedio	SD	R1	R2	R3	R4	R5	Promedio	SD
0	9.69	8.91	6.85	6.65	6.68	7.756	1.09521	29.67	33.78	26.11	26.18	25.98	28.344	3.41213	58.48	57.56	49.59	50.18	49.41	49.7267	0.402782	70.98	71.07	70.07	70.04	70.48	70.528	0.41926	73.51	72.61	75.63	81.09	75.87	75.742	3.05954	78.24	77.69	82.42	81.15	82.03	80.306	0.388909	79.5	79.39	82.04	78.16	83.67	80.552	2.16718
2	7.83	8.09	6.99	7.35	7.06	7.464	0.503082	32.25	33.7	27.66	23.31	25.8	28.544	4.3596	58.9	55.12	54.96	49.77	50.54	53.858	2.52208	70.11	70.94	76.44	69.74	70.73	71.592	2.62973	76.51	76.99	75.93	76.17	76.8	76.48	0.436154	80.28	78.99	83.58	82.12	81.11	81.216	0.912168	81.51	82.6	81.02	76.1	77.55	79.756	2.61264
4	6.21	6.09	5.98	6.31	6.03	6.124	0.145459	8.93	8.56	8.95	7.78	8.04	8.452	0.526659	10.17	9.75	37.8	38.3	35.34	9.96	0.296985	12.54	11.97	37.69	36.01	37.19	12.255	0.403051	13.79	14.2	46.11	49.83	50.66	13.995	0.289914	20.55	20.31	72.38	71.92	68.41	20.43	0.169706	27	26.53	17.45	17.73	13.17	20.376	4.9139
6	5.9	5.96	4.82	5.15	5.15	5.396	0.485592	9.15	9.91	5.61	5.12	5.17	6.992	2.34018	11.06	12.05	7	7.16	7.09	8.872	2.16524	12.5	11.74	8.25	8.3	8.07	9.772	1.56243	27.89	28.16	12.6	9.96	11.7	11.42	1.09581	35.31	36.09	15.02	15.42	14.92	15.12	0.264575	41.61	43.02	15.43	16.52	15.25	15.7333	0.687192
8	4.5	4.02	4.32	4.45	4.39	4.336	0.190875	4.56	4.05	4.76	4.52	4.56	4.49	0.263249	4.84	4.07	5.78	6.51	5.83	5.406	0.902676	5.22	5.03	7.11	7.46	6.85	6.334	0.94717	6.43	6.71	8.34	8.98	8.45	7.782	0.862612	8	7.95	9.86	10.74	10.5	9.41	0.0353553	9.29	8.79	10.84	7.65	8.5	9.014	1.17195
Cu+2 in PDA	Day 1							Dia 2							Dia 3							Dia 4							Dia 5							Day 6							Day7						PDA
mM	R1	R2	R3	R4	R5	Promedio	SD	R1	R2	R3	R4	R5	Promedio	SD	R1	R2	R3	R4	R5	Promedio	SD	R1	R2	R3	R4	R5	Promedio	SD	R1	R2	R3	R4	R5	Promedio	SD	R1	R2	R3	R4	R5	Promedio	SD	R1	R2	R3	R4	R5	Promedio	SD
0	6.16	5.72	6.28	6.04	6.61	6.162	0.325914	18.26	18.09	19.05	19.15	18.36	18.582	0.483911	41.88	40.06	42.3	41.42	38.96	40.924	1.28066	62.83	62.64	67.83	66.68	62.22	64.44	2.61104	67.65	67.77	75.57	75.48	74.9	67.71	4.17449	80.76	80.9	76.07	75.35	78.13	78.242	2.57386	87.56	87.79	82.11	81.8	83.24	84.5	0.757914
2	6.4	5.21	5.8	5.26	5.94	5.722	0.497212	12.38	12.59	14.47	14.56	14.2	13.64	1.06525	16.33	20.21	19.93	22.6	22.83	20.38	1.40373	30.43	30.86	29.37	29.11	29.61	29.876	0.739716	42.23	43.04	48.42	48.07	48.9	42.635	3.21864	63.29	63.45	61.95	63.44	62.92	63.01	0.630198	74.32	74.02	79.86	80.83	80.6	77.926	0.506853
4	4.4	4.41	5.08	5.11	4.95	4.79	0.356581	6.39	6.53	5.37	5.51	5.77	5.914	0.521037	9.69	9.01	7.06	6.91	7.24	7.982	0.869362	10.67	10	7.35	7.42	7.79	8.646	1.56886	11.87	11.25	9.92	8.86	10.59	10.498	1.16977	13.53	13.4	10.11	8.89	9.87	11.16	2.15372	14.51	14.8	11.53	10.69	11.99	12.704	0.659191
6	4	4.54	5.03	4.79	4.82	4.636	0.395765	5.56	5.31	5.25	5.14	5.65	5.382	0.214872	6.03	6.32	5.66	6	5.93	5.988	0.235034	6.94	7.08	6.29	7.22	6.9	6.886	0.356202	7.62	7.95	8.35	8.48	7.75	8.03	0.37343	8.6	8.68	8.39	7.33	8.78	8.356	0.591211	9.5	9.96	10.39	9.63	10.26	9.948	0.385577
8	4	4	4.87	4.75	5.02	4.528	0.491396	4	4.04	4.58	4.59	4.77	4.396	0.351753	4.05	4.07	4.89	4.9	5.19	4.62	0.42241	4.75	4.73	4.96	4.99	5.03	4.892	0.141138	4.71	4.42	5.19	5	5.1	4.884	0.315959	4.96	5.05	5.18	5.22	5.12	5.106	0.103827	5.51	5.26	5.28	5.25	5.15	5.29	0.132853
Fe+2 in PDA	Day 1							Dia 2							Dia 3							Dia 4							Day 5							Day 6							Day 7						PDA
mM	R1	R2	R3	R4	R5	Promedio	SD	R1	R2	R3	R4	R5	Promedio	SD	R1	R2	R3	R4	R5	Promedio	SD	R1	R2	R3	R4	R5	Promedio	SD	R1	R2	R3	R4	R5	Promedio	SD	R1	R2	R3	R4	R5	Promedio	SD	R1	R2	R3	R4	R5	Promedio	SD
0	6.6	6.91	6.52	6.96	6.47	6.692	0.22731	22.54	21.94	18.08	17.15	17.8	19.502	2.53101	47.84	47.03	43.26	40.09	42.49	44.142	3.23811	75.85	74.04	67.29	63.61	66.71	69.5	5.20323	81.7	80.03	76.79	75.43	77.14	78.218	2.56816	82.15	82.21	83.1	83.89	83.44	82.958	0.763787	77.56	76.5	83.56	84.92	84.3	84.26	0.680882
2	6.22	6.12	6.21	6.35	6.41	6.262	0.11649	24.35	26.15	20.38	19.33	19.78	21.998	3.05887	54.59	54.21	47.55	46.76	47.15	50.052	3.98125	80.26	80.34	72.54	69.36	72.38	74.976	5.0226	82.55	81.87	79.59	78.88	79.1	80.398	1.69114	85.15	85.21	84.19	84.75	84.09	84.678	0.523183	79.96	80.12	84.3	84.29	84.32	84.3033	0.0152753
4	6.15	6.42	6.2	6.31	6.17	6.25	0.113358	22.89	23.12	25.32	25.11	24.44	24.176	1.12024	44.12	44.24	48.4	49.06	48.15	46.794	2.40966	63.56	65.69	72.94	71.2	70.92	68.862	4.01573	79.03	78.19	82.89	83.06	83.82	81.398	2.58617	80.1	80.32	83.33	82.88	83.01	81.928	1.57876	80.46	82.21	86.4	86.11	86.12	84.26	0.164621
6	5.96	5.43	5.63	5.76	5.62	5.68	0.195832		6.71	11.91	12.04	12.45	10.7775	2.72141	52.84	12.87	24.73	25.21	25.03	24.99	0.242487	84.4	16.33	36.36	36.13	35.86	36.1167	0.250267	84.87	19.91	50.37	51	51.75	51.04	0.690869	87.14	29.86	63.33	64.28	63.44	63.6833	0.519647	80.12	79.16	78.19	78.46	78.76	78.938	0.752675
8	5.37	5.17	5.34	5.48	5.46	5.364	0.12341	8.73	8.09	6.26	6.46	6.83	7.274	1.08094	18.86	18.55	9.75	11.15	10.56	13.774	4.53005	35.11	35.03	16.15	17.56	16.72	24.114	0.709295	39.26	34.49	25.52	27.07	25.09	30.286	4.38164	53.5	46.8	31.74	34.33	32.43	39.76	1.34128	78.89	77.9	46.99	48.99	47.89	60.132	1.00167
10	4.82	4.37	4.87	4.75	4.79	4.72	0.200499	5.67	5	6.3	5.75	6.01	5.746	0.484489	7.31	6.28	7.42	6.8	7.1	6.982	0.458061	12.11	11.7	12.78	11.92	12.5	12.202	0.436715	19.56	17.15	20.99	18.9	19.85	19.29	1.41494	25.66	23.68	26.41	24.53	25.01	25.058	1.04526	38.07	36.6	37.74	37.05	37.85	37.462	0.614467
12	4.42	4.36	4.54	4.48	4.76	4.512	0.154013	5.58	5.66	5.62	5.46	5.36	5.536	0.123612	5.78	5.69	5.89	5.76	5.84	5.792	0.0766159	5.32	5.61	5.48	5.59	5.48	5.496	0.115456	5.19	5.17	5.37	5.26	5.35	5.268	0.0906642	5.52	5.65	5.46	5.35	5.63	5.522	0.123976	5.75	5.62	5.73	5.31	5.09	5.5	0.288964
14	4.25	4.12	4.31	4.75	4.54	4.394	0.25046	5.37	5.21	5.2	4.68	4.62	5.016	0.341511	5.47	5.39	5.72	4.68	4.72	5.196	0.469074	5.24	5.2	5.29	4.86	5.11	5.14	0.169853	5.14	5.07	5.04	4.99	5.28	5.104	0.112383	5.9	5.79	5.78	5.05	5.45	5.594	0.347606	5.95	5.8	5.8	5.09	5.07	5.542	0.426228
20	4.46	4.34	4.38	4.26	4.31	4.35	0.0754983	4.56	4.58	4.47	4.35	4.62	4.516	0.107842	4.58	4.73	4.57	4.65	4.49	4.604	0.0904434	4.79	4.94	5.04	4.86	4.71	4.868	0.128335	4.97	4.89	4.92	4.78	4.65	4.842	0.127945	5.15	4.84	4.81	5.01	4.78	4.918	0.157385	5.09	5.07	5.02	4.98	4.85	5.002	0.0952365
Fe+2 in MM	Day 1							Dia 2							Dia 3							Dia 4							Day 5							Day 6							Day 7						MM
mM	R1	R2	R3	R4	R5	Promedio	sd	R1	R2	R3	R4	R5	Promedio	sd	R1	R2	R3	R4	R5	Promedio	sd	R1	R2	R3	R4	R5	Promedio	sd	R1	R2	R3	R4	R5	Promedio	sd	R1	R2	R3	R4	R5	Promedio	SD	R1	R2	R3	R4	R5	Promedio	SD
0	8.41	8.78	7.16	6.95	6.26	7.512	1.05137	28.37	29.7	26.07	25.82	25.75	27.142	1.66405	55.16	56.3	65.48	64.36	64.37	61.134	3.74153	70.01	69.04	72.91	72.74	70.18	70.976	1.66186	70.71	70.47	76.53	77.44	76.94	74.418	2.86314	80.37	80.49	79.72	73.78	79.69	78.81	2.83546	86.15	85.96	84.73	83.71	83.63	84.836	1.19619
2	6.53	9.13	6.18	6.78	7.32	7.188	1.16236	29.72	33.71	27.38	26.19	25.64	28.528	3.22853	58.13	58.78	65.3	67	64.02	62.646	3.11272	74.63	71.44	72.15	76.57	71.07	73.172	2.21269	75.46	75.49	80.57	81.23	75.92	77.734	2.62473	85.4	85.33	78.19	80.51	79.45	81.776	3.37775	86.9	86.3	84.34	84.99	80.75	84.656	2.40866
4	6.28	7.2	5.86	5.6	5.62	6.112	0.667023	31.92	32.07	27.96	27.95	27.79	29.538	1.82644	62.33	61.44	67.11	65.71	66.6	64.638	2.25118	77.68	75.17	71.94	69.2	70.24	72.846	2.32556	77.51	76.47	76.72	76.46	75.47	76.526	0.491582	78.28	76.56	80.15	79.54	79.1	78.726	1.38931	83.16	84.31	84.05	84.85	83	83.874	0.782196
6	6.09	6.91	5.47	5.59	5.3	5.872	0.65063	28.76	32.96	24.77	27.69	28.14	28.464	2.9388	57.22	61.39	54.18	63.06	64.82	60.134	4.36002	78.69	74.98	72.97	76.02	75.15	75.562	1.17045	77.98	74.1	79.22	79.87	80.19	78.272	2.47586	78.93	79.02	80.36	79.9	80.14	79.67	0.655744	80.12	85.22	79.2	80.1	80.13	80.954	2.4176
8	5.52	5.69	5.14	5.38	5.22	5.39	0.222711	28.15	28.49	26.99	24.78	25.22	26.726	1.48583	55.98	55.78	58.07	54.97	56.16	56.192	1.13819	70.43	70.26	71.51	68.29	70.25	70.148	1.15263	70.87	70.51	79.58	78.4	79.13	75.698	3.75509	71.97	70.64	76.32	77.25	78.23	74.882	3.36744	71.11	71.57	81.26	81.74	81.28	77.392	5.53042
10	5.73	4.74	4.67	4.46	4.7	4.86	0.498247	22.91	21.17	21.71	22.7	22.58	22.214	0.63585	45.99	44.33	55.49	54.92	54.06	50.958	4.60579	66.54	66.24	67.68	56.78	56.04	66.82	0.759737	73.71	73.87	73.98	74.52	74.44	74.104	0.28506	80.88	81.5	75.2	76.22	78.114	78.3828	2.77638	82.45	81.92	80.94	80.2	79.55	81.012	1.19313
12	4.72	4.84	4.68	4.78	4.76	4.756	0.060663	17.16	20.63	11.54	8.49	9.7	13.504	4.78473	37.1	38.78	38.05	37.61	35.17	37.342	1.35525	54.74	55.99	52.1	34.38	33.65	54.2767	1.98596	66.95	67.69	52.31	37.36	39.21	62.3167	8.67392	79.16	79.39	82.85	46.84	45.84	80.4667	2.06723	82.27	82.49	80.94	80.2	79.55	81.09	1.27853
14	4.96	4.7	5.13	4.32	4.69	4.76	0.307815	10.94	11.58	8.47	14.06	15.26	12.062	2.60299	36.32	36	36.09	41.88	37.25	37.508	2.40746	53.21	53.51	43.82	47.48	47.9	49.184	4.13061	66.01	66.2	64.48	65.54	67.52	65.95	1.10178	78.81	78.9	79.5	70.47	68.12	75.16	5.42456	81.93	81.1	81.81	81.15	81.17	81.432	0.40289
20	4.44	4.56	4.5			4.5	0.06	4.5	5.29	5.35	5.24	5.55	5.186	0.140539	7.21	8.75	8.23	8.15	8.32	8.132	0.253564	15.4	16.83	17.54	16.23	15.78	16.356	0.669215	19.08	19.55	19.88	18.96	19.32	19.358	0.336801	22.76	23.08	22.22	21.98	22.65	22.538	0.438201	22.17	24.18	23.16	22.23	23.78	23.104	0.901959
Cu/Fe PDA
	Day1			Day2			Day3			Day4			Day5			Day6			Day 7
nM	R1	R2	R3	R1	R2	R3	R1	R2	R3	R1	R2	R3	R1	R2	R3	R1	R2	R3	R1	R2	R3
0	6.59	6.73	6.58	14.8	14.49	14.25	35.58	36.68	37.63	55.03	53.14	56.65	76.75	77.4	77.98	76.75	77.4	77.98	86.13	86.75	86.48		75.1735
2	5.29	5.41	5.06	17.44	17.39	17.5	41.82	42.39	42.26	65.27	65.71	65.16	82	82.93	82.85	82	82.93	82.85	86.8	87.68	87.29
4	4.79	5.01	4.74	5.71	5.13	5.8	8.57	8.67	8.45	10.07	10.15	9.58	16.78	17.41	17.39	16.78	17.41	17.39	21.31	21.68	21.47	24.8265
6	4.79	4.73	4.78	4.99	4.92	5.16	5.11	5.07	5.04	5.07	5.08	5.02	5.31	5.15	5.13	5.31	5.15	5.13	5.25	5.16	5.1
8	4.65	4.57	4.45	4.46	4.86	4.77	5.06	5.09	5.12	5.11	5.13	5.14	5.13	5.14	5.11	5.13	5.14	5.11	5.11	5.12	5.05
10	4.19	4.32	4.42	4.49	4.57	4.42	4.84	4.87	4.85	5.05	5.18	5.08	5.08	5.07	5.06	5.08	5.07	5.06	5.08	5.07	5.07
12	4.15	4.22	4.31	4.16	4.22	4.39	4.77	4.58	4.33	4.93	4.86	4.86	5.03	5.06	5.03	5.03	5.06	5.03	5.05	5.06	5.03
		1	2	3	4	5	6	7
	0	6.63333	14.5133	36.63	54.94	77.3767	77.3767	86.4533	12.3505
	2	5.25333	17.4433	42.1567	65.38	82.5933	82.5933	87.2567	12.4652
	4	4.84667	5.54667	8.56333	9.93333	17.1933	17.1933	21.4867	3.06952
Promedio Cu/Fe in PDA	6	4.76667	5.02333	5.07333	5.05667	5.19667	5.19667	5.17	0.738571
	8	4.55667	4.69667	5.09	5.12667	5.12667	5.12667	5.09333	0.727619
	10	4.31	4.49333	4.85333	5.10333	5.07	5.07	5.07333	0.724762
	12	4.22667	4.25667	4.56	4.88333	5.04	5.04	5.04667	0.720952
		1	2	3	4	5	6	7
	0	0.083865	0.275741	1.02591	1.75673	0.615332	0.615332	0.310859
	2	0.177858	0.0550757	0.298719	0.291033	0.515396	0.515396	0.440946
	4	0.143643	0.363639	0.110151	0.308599	0.358097	0.358097	0.185562
Desvesta Cu/Fe in PDA	6	0.0321455	0.123423	0.0351188	0.0321455	0.0986577	0.0986577	0.0754983
	8	0.100664	0.209841	0.03	0.0152753	0.0152753	0.0152753	0.0378594
	10	0.115326	0.0750555	0.0152753	0.0680686	0.01	0.01	0.0057735
	12	0.0802081	0.119304	0.220681	0.0404145	0.0173205	0.0173205	0.0152753
Cu/Fe MM
	Dia1			Dia 2			Dia 3			Dia 4			Dia 5			Dia 6			Dia 7
nM	R1	R2	R3	R1	R2	R3	R1	R2	R3	R1	R2	R3	R1	R2	R3	R1	R2	R3	R1	R2	R3
0	6.99	6.93	7.31	23.73	25.1	25.8	50.21	50.08	51.78	73.53	74.62	76.21	81.2	81.65	81.29
2	6.08	6.41	6.6	27.28	25.19	27.88	57.09	51.8	55.23	75.68	76.42	79.79	77.65	78.65	79.32
4	5.36	5.76	5.14	16.19	16.04	15.38	36.22	36.42	36.06	52.92	52.29	54.79	65.59	70.08	73.73
6	4.52	4.33	4.35	6.5	6.54	6.18	14.46	13.73	17.97	22.33	24.01	31.97	31.45	34.18	40.02
8	4.3	4.35	4.27	6.02	6.65	6.43	14.29	20.48	17.51	23.13	25.18	27.1	27.41	30.83	34.28
10	4.31	4.28	4.35	5.89	6.91	6.65	11.23	13.77	15.44	18.38	21.57	22.01	22.92	26.48	27.78
12	4.29	4.25	4.22	4.28	4.89	4.57	4.89	4.88	5.9	4.95	5.92	12.14	4.96	7.03	17.28
		1	2	3	4	5	6	7
	0	7.07667	24.8767	50.69	74.7867	81.38	#DIV/0!
	2	6.36333	26.7833	54.7067	77.2967	78.54	#DIV/0!
	4	5.42	15.87	36.2333	53.3333	69.8	#DIV/0!
	6	4.4	6.40667	15.3867	26.1033	35.2167	#DIV/0!
	8	4.30667	6.36667	17.4267	25.1367	30.84	#DIV/0!
	10	4.31333	6.48333	13.48	20.6533	25.7267	#DIV/0!
	12	4.25333	4.58	5.22333	7.67	9.75667	#DIV/0!

## Sheet: IC50 Cu+2
					Cu+2 en medio PDA																		SD
			Día																		0	84.5	0.757914
		mM	1	2	3	4	5	6	7	X				IC 50 Cu+2 PDA							2	77.926	0.506853
		0	6.162	18.582	40.924	64.44	67.71	78.242	84.5	12.0714	100	0		2.19986							4	12.704	0.659191
		2	5.722	13.64	20.38	29.876	42.635	63.01	77.926	11.1323	92.2201	7.77988									6	9.948	0.385577
		4	4.79	5.914	7.982	8.646	10.498	11.16	12.704	1.81486	15.0343	84.9657									8	5.29	0.132853
		6	4.636	5.382	5.988	6.886	8.03	8.356	9.948	1.42114	11.7728	88.2272
		8	4.528	4.396	4.62	4.892	4.884	5.106	5.29	0.755714	6.26036	93.7396
				Cu en MM
			Día
		mM	1	2	3	4	5	6	7
		0	7.756	28.344	49.7267	70.528	75.742	77.965	79.445	11.3493	100
		2	7.464	28.544	53.858	71.592	76.48	79.635	82.055	11.7221	103.285
		4	6.124	8.452	9.96	12.255	13.995	20.43	26.765	3.82357	33.69
		6	5.396	6.992	8.872	9.772	18.062	35.7	42.315	6.045	53.2633
		8	4.336	4.49	5.406	6.334	7.782	7.975	9.04	1.29143	11.3789
														IC50 Cu+2 MM
														0.448938
		R1	R2	R3	R4	R5
	0	79.5	79.39	82.04	78.16	83.67
	2	81.51	82.6	81.02	76.1	77.55
	4	27	26.53	17.45	17.73	13.17
	6	41.61	43.02	15.43	16.52	15.25
	8	9.29	8.79	10.84	7.65	8.5

## Sheet: IC50 Fe+2
			Fe+2 en medio PDA
		Día
	mM	1	2	3	4	5	6	7	Tasa / 7
	0	6.692	19.502	44.142	69.5	78.218	82.958	81.368	12.0371	100	12.0371
	2	6.262	21.998	50.052	74.976	80.398	84.678	82.598	11.7997	98.0275	11.7997
	4	6.25	24.176	46.794	68.862	81.398	81.928	84.26	12.0371	100	12.0371
	6	5.68	10.7775	24.99	36.1167	51.04	63.6833	78.938	11.2769	93.6838	11.2769
	8	5.364	7.274	13.774	24.114	30.286	39.76	60.132	8.59029	71.3648	8.59029
	10	4.68667	5.65667	7.00333	12.1967	19.2333	25.25	37.47	5.35286	44.4695	5.35286
	12	4.44	5.62	5.78667	5.47	5.24333	5.54333	5.7	0.814286	6.76478	0.814286
	14	4.22667	5.26	5.52667	5.24333	5.08333	5.82333	5.85	0.835714	6.9428	0.835714
												8.35613
			Fe+2 en medio mínimo
		Día
	mM	1	2	3	4	5	6	7
	0	7.512	27.142	61.134	70.976	74.418	80.43	86.055	12.2936	100
	2	7.188	28.528	62.646	73.172	77.734	85.365	86.6	14.2275	115.731
	4	6.112	29.538	64.638	72.846	76.526	77.42	83.735	12.9033	104.96
	6	5.872	28.464	60.134	75.562	78.272	76.475	82.67	12.7458	103.679
	8	5.39	26.726	56.192	70.148	75.698	71.305	71.34	11.8842	96.6698
	10	4.7	22.33	54.8233	56.57	74.3133	76.5113		12.7519	103.728
	12	4.73667	9.91	30.73	25.6033	42.96	51.6733		8.61222	70.0547
	14	4.48667	12.5967	41.5467	46.4	65.8467	67.54		11.2567	91.5655
	20	4.5	5.186	8.132	16.356	19.358	22.538	23.104
mM	1	2	3	4	5	6	7
1	7.512	27.142	61.134	70.976	74.418	78.81	84.836	12.1194	100
2	7.188	28.528	62.646	73.172	77.734	81.776	84.656	12.0937	99.7878
4	6.112	29.538	64.638	72.846	76.526	78.726	83.874	11.982	98.866
6	5.872	28.464	60.134	75.562	78.272	79.67	80.954	11.5649	95.4241
8	5.39	26.726	56.192	70.148	75.698	74.882	77.392	11.056	91.2254
10	4.86	22.214	50.958	66.82	74.104	78.3828	81.012	11.5731	95.4925
12	4.756	13.504	37.342	54.2767	62.3167	80.4667	81.09	11.5843	95.5844
14	4.76	12.062	37.508	49.184	65.95	75.16	81.432	11.6331	95.9876
20	4.5	5.186	8.132	16.356	19.358	22.538	23.104	3.30057	27.2337
			R1	R2	R3	R4	R5
		0	77.56	76.5	83.56	84.92	84.3
		2	79.96	80.12	84.3	84.29	84.32				0	100
		4	80.46	82.21	86.4	86.11	86.12				0.30103	99.7878
		6	80.12	79.16	78.19	78.46	78.76				0.60206	98.866
		8	78.89	77.9	46.99	48.99	47.89				0.778151	95.4241
			38.07	36.6	37.74						0.90309	91.2254
			5.75	5.62	5.73	5.31	5.09				1	95.4925
			5.95	5.8	5.8	5.09	5.07				1.07918	95.5844
											1.14613	95.9876
											1.30103	27.2337
		R1	R2	R3	R4	R5
	0	77.56	76.5	83.56	84.92	84.3
	2	79.96	80.12	84.3	84.29	84.32
	4	80.46	82.21	86.4	86.11	86.12
	6	80.12	79.16	78.19	78.46	78.76
	8	78.89	77.9	46.99	48.99	47.89
	10	38.07	36.6	37.74	37.05	37.85
	12	5.75	5.62	5.73	5.31	5.09
	14	5.95	5.8	5.8	5.09	5.07
	20	5.09	5.07	5.02	4.98	4.85

## Sheet: IC 50 CuFe
			1	2	3	4	5	7
		0	6.63333	14.5133	36.63	54.94	77.3767	86.4533	12.3505	100
		2	5.25333	17.4433	42.1567	65.38	82.5933	87.2567	12.4652	100.929
		4	4.84667	5.54667	8.56333	9.93333	17.1933	21.4867	3.06952	24.8535
		6	4.76667	5.02333	5.07333	5.05667	5.19667	5.17	0.738571	5.9801
		8	4.55667	4.69667	5.09	5.12667	5.12667	5.09333	0.727619	5.89143
		10	4.31	4.49333	4.85333	5.10333	5.07	5.07333	0.724762	5.86829
		12	4.22667	4.25667	4.56	4.88333	5.04	5.04667	0.720952	5.83745
											IC50
											0.154768
