# Supplementary material for: Iron and copper on Botrytis cinerea: new inputs in the cellular characterization of their inhibitory effect
Source: PeerJ. 2023 Sep 20;11:e15994. doi: 10.7717/peerj.15994 (PMC10517660; doi:10.7717/peerj.15994)
Supplement: Supplemental Information 1 [file peerj-11-15994-s001.zip › Raw data/Infection on strawberry.xlsx]

## Sheet: Hoja1
	Infection on strawberry
	4 days post infection (mm)								Average (mm)	SD
								B05.10	10.6	2.16465
		Control	Cu	Fe				Cu	1.58333	0.514929
	1	10	1	8				Fe	5.14286	1.46009
	2	11	2	8
	3	10	0	5
	4	8	2	5
	5	9	8	2
	6	8	2	4
	7	12	2	5
	8	12	2	5
	9	13	2	0
	10	15	2	5
	11	12	1	5
	12	11	1	5
	13	9	1	5
	14	12	1	5
	15	7	0	5
	average	10.6	1.58333	5.14286
	SD	2.16465	0.514929	1.46009
