# Supplementary material for: Iron and copper on Botrytis cinerea: new inputs in the cellular characterization of their inhibitory effect
Source: PeerJ. 2023 Sep 20;11:e15994. doi: 10.7717/peerj.15994 (PMC10517660; doi:10.7717/peerj.15994)
Supplement: Supplemental Information 1 [file peerj-11-15994-s001.zip › Raw data/Infection on tomato leaves.xlsx]

## Sheet: Hoja1
			4 days post infection (mm)
		Leaves	B05.10	B05.10	B05.10	average B05.10	treatment with Fe	treatment with Fe	treatment with Fe	average treatment with Fe			B05.10	Cu	Fe
		1	8.44	3.68	8.65	6.92333	4.76	4.77	6.12	5.21667
		2	8.14	8.16	6.77	7.69	4.62	4.62	4.62	4.62
		3	7.01	7.03	7.45	7.16333	3.11	2.61	2.6	2.77333								B05.10	Cu	Fe
		4	8.75	8.89	8.9	8.84667	2.98	3.71	3.7	3.46333			7.563	5.68633	3.548		Average	7.67511	5.68633	3.548
		5	10.39	9.77	8.65	9.60333	5.18	4.13	3.34	4.21667			0.811378	1.29833	0.874437		SD	0.811378	1.29833	0.874437
		6	9	8.89	7.73	8.54	3.41	2.73	2.71	2.95
		7	9.03	0	0	3.01	3.35	3.3	3.35	3.33333
		8	7.68	7.68	7.68	7.68	2.4	2.41	2.41	2.40667
		9	9.22	9.22	7.35	8.59667	3.52	3.22	3.22	3.32
		10	7.56	7.56	8.19	7.77	3.18	3.18	3.18	3.18	DS
						7.58233	1.80128			3.548	0.874437
												4.42244
		Leaves	B05.10	B05.10	B05.10	average B05.10	treatment with Cu	treatment with Cu	treatment with Cu	average treatment with Cu
		1		7.25	7.24	7.245	6.85	6.78	7.08	6.90333
		2		7.86	8	7.93	6.04	6.05	6.06	6.05
		3	7.66	7.58	7.88	7.70667	5.01	5.02	3.88	4.63667
		4	7.94	7.12	7.98	7.68	7.12	7.13	6.88	7.04333
		5	8.14	7.99	8.09	8.07333	6.32	5.33	5.56	5.73667
		6	7.85	7.99	8.01	7.95	7.32	7.32	7.21	7.28333
		7	7.43	7.88	8.76	8.02333	4.38	4.22	5.22	4.60667
		8	7.76	7.98	7.88	7.87333	6.88	6.75	6.34	6.65667
		9	4.31	5.98	5.77	5.35333	3.88	3.98	3.44	3.76667
		10	7.7		7.89	7.795	4.9	3.88	3.76	4.18
						7.563	0.811378			5.68633	1.29833
												4.388
