# Supplementary material for: Iron and copper on Botrytis cinerea: new inputs in the cellular characterization of their inhibitory effect
Source: PeerJ. 2023 Sep 20;11:e15994. doi: 10.7717/peerj.15994 (PMC10517660; doi:10.7717/peerj.15994)
Supplement: Supplemental Information 1 [file peerj-11-15994-s001.zip › Raw data/Membrane integrity.xlsx]

## Sheet: germinación
																average
		Germinación	0 hour				4 hours					6 hours					Hours
	B0510					B0510											0	SD	4	SD	6	SD
		Yes	NOT				Yes	NOT			B0510	Yes	NOT			B05.10	0.206477	0.566727	21.9113	7.23333	26.1106	10.0104
	1	0	91	0		1	15	55	27.2727		1	10	85	11.7647		B05.10+Cu	0.321332	0.875229	7.90476	2.14444	11.1256	2.47382
		0	47	0			4	35	11.4286			17	97	17.5258		B05.10+Fe	0	0	0.653595	1.13206	4.04529	2.43968
		0	202	0			12	46	26.087			12	35	34.2857		B05.10+CuFe	0	0	1.27273	1.10596	4.11042	2.74772
		0	22	0			8	35	22.8571			9	34	26.4706
		0	36	0								13	46	28.2609
	2	0	85	0				Average	21.9113			28	73	38.3562
		0	51	0				SD	7.23333				Average	26.1106
		0	123	0									SD	10.0104
		1	88	1.13636		Cu	Yes	NOT
		0	40	0		1	2	35	5.71429		Cu	Yes	NOT
		0	66	0			4	50	8		1	3	25	12
	3	0	71	0			2	20	10			3	23	13.0435
		0	141	0								1	12	8.33333
		1	51	1.96078				Average	7.90476
		0	40	0				SD	2.14444				Average	11.1256
													SD	2.47382
			Average	0.206477		Fe	Yes	NOT
			SD	0.566727		1	0	40	0		Fe	Yes	NOT
	Cu						1	51	1.96078		1	3	53	5.66038
							0	55	0			0	31	0
	1	0	93	0								3	48	6.25
		1	41	2.43902				Average	0.653595			2	52	3.84615
		0	92	0				SD	1.13206			1	43	2.32558
		0	43	0								0	20	0
		0	109	0		cufe						1	65	1.53846
	2	0	91	0			Yes	NOT				2	43	4.65116
		1	42	2.38095			1	55	1.81818				Average	4.04529
		0	48	0			1	50	2				SD	2.43968
		0	48	0			0	35	0		CuFe
		0	58	0								Yes	NOT
		0	44	0				Average	1.27273			1	17	5.88235
	3	0	21	0				SD	1.10596			0	8	0
		0	50	0								0	8	0
		0	87	0								1	15	6.66667
		0	86	0								2	98	2.04082
			Average	0.321332								0	48	0
			SD	0.875229								1	54	1.85185
	Fe											0	25	0
	1	0	33	0									Average	4.11042
		0	38	0									SD	2.74772
		0	103	0
		0	56	0
		0	52	0
	2	0	38	0
		0	40	0
		0	35	0
		0	44	0
		0	28	0
		0	50	0
	3	0	39	0
		0	54	0
		0	48	0
		0	51	0
			Average	0
	CuFe		SD	0
	1	0	38	0
		0	48	0
		0	63	0
		0	71	0
		0	62	0
	2	0	36	0
		0	51	0
		0	31	0
		0	86	0
		0	47	0
	3	0	90	0
		0	74	0
		0	81	0
		0	96	0
		0	71	0
			Average	0
			SD	0

## Sheet: Integridad
		Integrity	0 hour				4 hour					6 hour
	B0510					B0510						Yes	NOT						Hour
		Yes	NOT				Yes	NOT			B0510	2	76	2.63158	97.3684			SD control
	1	0	65	100		1	0	51	0	100	10	1	105	0.952381	99.0476			0	4	6
		0	34	100			0	35	0	100		1	19	5.26316	94.7368			0	2.96077	1.53221
		0	54	100			2	39	5.12821	94.8718		1	24	4.16667	95.8333
		0	29	100						98.2906		1	36	2.77778	97.2222
		0	43	100					1.7094	2.96077		2	47	4.25532	95.7447
				100											96.6589
				0											1.53221
						Cu	Yes	NOT			Cu	Yes	NOT					SD Cu	Hour
						1	3	30	10	90	1	5	35	14.2857	85.7143				0	4	6
							4	30	13.3333	86.6667		3	22	13.6364	86.3636
							3	32	9.375	90.625		7	45	15.5556	84.4444				9.42582	2.12799	0.913356
												10	65	15.3846	84.6154
									10.9028	89.0972		4	13	30.7692	69.2308
										2.12799		3	9	33.3333	66.6667				Hour
																		SD Fe
						Fe	Yes	NOT						20.4941	79.5059				0	4	6
						1	7	90	7.77778	92.2222				9.01657	0.913356
							6	55	10.9091	89.0909									2.6154	3.38698	2.81373
	Cu						8	55	14.5455	85.4545
	1	2	35	5.71429	83.674				11.0774	88.9226
	2	0	50	0	100	cufe				3.38698		Fe	Yes	NOT				SD CuFe	Hour
	3	0	30	0	100		Yes	NOT				1	5	42	11.9048	88.0952			0	4	6
					94.558		4	33	12.1212	87.8788			4	25	16	84			6.4928		12.2437
					9.42582		5	20	25	75			4	26	15.3846	84.6154
	Fe						6	30	20	80			3	16	18.75	81.25
	1	0	45	0	100
		0	42	0	100				19.0404	80.9596
		1	47	2.12766	95.47					6.4928					15.5098	84.4902	2.81373
					98.49
	CuFe				2.6154
	1	11	80	13.75	17.1875	82.8125						CuFe
		7	45	15.5556	34.5679	65.4321							SI	NO
		5	35	14.2857	40.8163	59.1837							4	16	25	75
						69.1428							4	14	28.5714	71.4286
						12.2437							8	20	40	60
													4	34	11.7647	88.2353
													7	28	25	75
															26.1905	73.8095
															2.06197	2.06197
						Average	Hours
							0	4	6						26.0672
						B05.10	100	98.29	96.658						10.09
						B05.10+Cu	100	89.097	79.505
						B05.10+Fe	100	88.922	84.49
						B05.10+CuFe	100	73.809	69.142
						SD	Hours
							0	4	6
						B05.10	0	1.7094	1.53221
						B05.10+Cu	9.42582	2.12799	0.913356
						B05.10+Fe	2.6154	3.38698	2.81373
						B05.10+CuFe	6.4928	5.5896	4.4183
		0	31	0
		0	86	0
		0	47	0
	3	0	90	0
		0	74	0
		0	81	0
		0	96	0
		0	71	0
				3.96284
